# Supplementary material for: Reduction in the Incidence Density of Pressure Injuries in Intensive Care Units after Advance Preventive Protocols
Source: Healthcare (Basel). 2023 Jul 25;11(15):2116. doi: 10.3390/healthcare11152116 (PMC10418660; doi:10.3390/healthcare11152116)
Supplement: Supplementary file 1 [file healthcare-11-02116-s001.zip]

Archive with 1 entries (1 files):
- healthcare-2485001-supplementary.pdf
